# Supplementary material for: Transaortic Catheter Venting for Left Ventricular Unloading in Veno-Arterial Extracorporeal Life Support: A Porcine Cardiogenic Shock Model
Source: Medicina (Kaunas). 2025 Mar 21;61(4):552. doi: 10.3390/medicina61040552 (PMC12029020; doi:10.3390/medicina61040552)
Supplement: Supplementary file 1 [file medicina-61-00552-s001.zip]

Archive with 1 entries (1 files):
- medicina-3487563-supplementary.mp4
